# Supplementary material for: Mapping Astrocyte Transcriptional Signatures in Response to Neuroactive Compounds
Source: Int J Mol Sci. 2021 Apr 12;22(8):3975. doi: 10.3390/ijms22083975 (PMC8069033; doi:10.3390/ijms22083975)
Supplement: Supplementary file 1 [file ijms-22-03975-s001.zip]

Archive with 6 entries (6 files):
- Figures S1-S6.pdf
- Table S1.xlsx
- Table S2.xlsx
- Table S3.xlsx
- Table S4.xlsx
- Table S5.xlsx
