# Supplementary material for: Mapping Astrocyte Transcriptional Signatures in Response to Neuroactive Compounds
Source: Int J Mol Sci. 2021 Apr 12;22(8):3975. doi: 10.3390/ijms22083975 (PMC8069033; doi:10.3390/ijms22083975)
Supplement: Supplementary file 1 [file ijms-22-03975-s001.zip › Table S1.xlsx]

## Sheet: n226 Intrinsic in human
n=54, 8-18y over foetal	FC>2		n=53, 21-35y over foetal	FC>2		n=8 21-35y over 8-18y	FC>2		n=3, 35-60y over 21-35y	FC>2		n=12, 35-60y over 21-35y	FC<0.5
IGFBP7	1769.62		IGFBP7	1526.41		IFITM1	6.59852		S1PR5	7.30006		PTGDS	0.475204
PTGDS	1208.63		PTGDS	1042.79		SLC7A8	4.38907		GJB1	3.61066		SERPING1	0.462654
HHATL	404.594		HHATL	260.453		ARPC1B	3.33918		MOBP	2.71099		EHD2	0.436292
MAL	177.074		MAL	211.492		FXYD5	3.17643					PLCD3	0.422801
EFEMP1	175.901		EFEMP1	210.058		FYB	3.07096					IGFBP7	0.390921
MOBP	101.811		MOBP	140.237		KLK6	2.82163					SLC7A8	0.390059
MYLK	76.2138		MYLK	125.619		SEMA3D	2.47697					CAPN1	0.366968
XAF1	67.7808		ENDOD1	83.6791		TNFRSF1B	2.15424					FXYD5	0.362573
ENDOD1	63.8054		XAF1	61.1852								LRP1	0.35128
COL5A3	48.7199		ERMN	51.3385								COL23A1	0.302132
NUPR1	36.9163		NUPR1	39.9514								BICC1	0.297755
CPM	31.695		COL5A3	21.7112								IFITM1	0.187085
ERMN	18.3906		CPM	19.167
HTRA1	17.2222		PLP1	17.4669
PPP2R2C	16.2829		PPP2R2C	17.3634
SLCO1C1	14.5424		HTRA1	16.8447
FAH	14.5029		FAH	12.7174
EHD2	11.0513		SLCO1C1	12.0537
PAQR6	10.8781		EHD2	10.9985
KNDC1	9.05432		PAQR6	10.3037
MGP	9.01342		CLMN	9.94822
COL23A1	8.7934		FYB	9.72115
SELM	8.18107		COL23A1	7.72238
CLMN	7.93476		KLK6	6.72134
ANKRD35	7.755		SEMA3D	6.57235
DHRS3	7.72831		SELM	5.69565
CAPN1	6.91969		IL6ST	5.49761
PLP1	6.09817		USP53	5.43606
QPRT	5.47555		ANKRD35	5.29025
USP53	5.44561		QPRT	5.13159
AATK	4.6312		CAPN1	4.83661
PI16	4.27852		PI16	4.56062
IL6ST	4.08578		DHRS3	4.53463
FMO2	4.04213		KNDC1	4.33315
B3GALT5	4.0138		AMPD3	4.26347
SHROOM1	3.95274		MGP	3.7066
KCNJ14	3.79362		FXYD5	3.63393
GBGT1	3.58551		SRPX2	3.47354
TSPO	3.42301		IFI35	3.34828
AMPD3	3.20873		ARPC1B	3.33918
FYB	3.16551		ERRFI1	2.98394
IFI35	3.10364		LGALS3	2.88298
SRPX2	3.03542		TNFRSF1B	2.67156
LRP1	3.03402		AATK	2.62865
SEMA4D	3.01635		SHROOM1	2.6259
ARHGEF10	3.00912		SEMA4D	2.58518
SEMA3D	2.65339		TNR	2.52614
ERRFI1	2.53068		FMO2	2.5006
LGALS3	2.52196		SLC7A8	2.40602
ZIC2	2.42694		KCNJ14	2.36917
KLK6	2.38207		CRISPLD2	2.26991
BICC1	2.19759		ARHGEF10	2.20055
NID1	2.17638		LRP1	2.12852
PLEKHG3	2.14035

## Sheet: n81 extrinsic gene in human
n=26, 8-18y over foetal	FC>2		n=24, 21-35y over foetal	FC>2		n=2, 21-35y over 8-18y	FC>2		n=3, 35-60y over 21-35y	FC>2		n=6, 35-60y over 21-35y	FC<0.5
ALDH1L1	87.6727		ALDH1L1	103.518		TIMP4	3.53845		CALCA	3.3119		SLC6A11	0.483316
NPL	72.33		NPL	68.3406		CALB1	2.26016		NPNT	2.21974		SLC38A3	0.46682
ACSBG1	39.6986		NWD1	42.3363					CNTNAP4	2.19398		FAM181A	0.461014
NWD1	39.6301		ACSBG1	31.677								SLC13A3	0.435476
MGAT4C	33.1141		MGAT4C	23.1188								ALDH1L1	0.397261
SLC6A1	19.0148		EPHA6	20.3499								WNT7A	0.346972
SLC39A8	18.2247		SLC39A8	17.0401
GRM3	15.1543		SLC6A1	15.0555
SLC6A11	11.4406		GRM3	10.3191
EPHA6	10.4078		SLC6A11	8.71272
IGSF1	10.0955		IGSF1	6.85279
GREB1	6.28985		GREB1	6.76502
SLC13A3	5.36528		LIX1	6.25647
SLC38A3	5.27563		SLC13A3	5.62014
CADPS2	4.74849		TIMP4	5.61564
LIX1	4.62807		CALB1	5.34205
WNT7A	4.49764		CADPS2	4.24496
ADHFE1	3.72461		ADHFE1	4.14072
NPNT	3.34544		SLC38A3	3.31172
UPP1	3.14605		WNT7A	3.21732
NRARP	2.67153		CNTNAP4	2.80431
TTPA	2.63237		NRARP	2.46364
CALB1	2.36357		FAM181A	2.17352
FAM181A	2.29806		TTPA	2.09154
CNTNAP4	2.18807
GSG1L	2.11429

## Sheet: n229 extrinsic gene in human
n=60, 8-18y over foetal	FC>2		n=53, 21-35y over foetal	FC>2		n=9, 21-35y over 8-18y	FC>2		n=1, 35-60y over 21-35y	FC>2		n=21, 35-60y over 21-35y	FC<0.5
CLDN10	519.15		CLDN10	508.749		CXCL1	10.1214		NPFF	2.29842		ACRBP	0.494107
GPC5	87.1554		ENPP5	134.976		ARHGDIB	6.13319					CUEDC2	0.490463
MRO	72.2525		MRO	111.965		WDR31	3.26001					PORCN	0.476692
ENPP5	69.1964		GPC5	72.1267		SPATA17	3.05731					DNAJB2	0.469543
CABLES1	49.6055		CABLES1	49.7458		HEPACAM2	2.68532					NAB2	0.465117
ACSL6	40.8646		TRPM3	46.7468		SYTL4	2.44749					CITED1	0.461082
KCNJ16	40.1565		ACSL6	41.3601		AFAP1L2	2.33755					NFATC1	0.457763
TRPM3	38.8859		KCNJ16	21.8692		ACRBP	2.27264					SCAP	0.44644
ADORA1	21.6897		WDR31	17.7072		DHRS4	2.03268					CYB561D1	0.440703
SYPL2	17.6042		SYPL2	17.413								CCDC136	0.416671
CTF1	16.3673		CHPT1	17.0584								SHISA5	0.401254
CHPT1	13.2086		MYH15	14.0209								CTF1	0.392207
MYH15	12.7212		ADORA1	13.8504								CXCL1	0.379029
RORB	12.5934		CTF1	13.1247								HEPACAM2	0.372396
BMPR1B	12.2854		FGFR3	12.6811								MAPK8IP3	0.337898
FGFR3	11.9989		ARHGDIB	12.5832								SLC26A9	0.334311
ADRA1A	11.6743		BMPR1B	12.4443								HMGA1	0.331572
CADM2	9.95814		RORB	11.025								DHRS4	0.323003
INCA1	9.06147		CXCL1	10.7504								TTYH1	0.318041
PRRG1	8.67148		PRRG1	10.6283								NDUFS8	0.274703
MMD2	8.32065		ADRA1A	10.6101								MRPL55	0.24675
S1PR1	8.03074		GPM6B	9.98377
ASPH	7.49123		CADM2	9.6623
ADCY8	7.36561		INCA1	8.36821
GPM6B	6.54231		ASPH	8.32573
AXL	6.52095		AXL	8.01005
OAZ3	6.0162		MMD2	7.60918
WDR31	5.43162		S1PR1	7.13527
OSBPL1A	5.00245		OSBPL1A	6.65449
ASCL3	4.8602		ADCY8	6.51093
SLC39A14	4.76787		EMX2OS	6.18126
EMX2OS	4.66283		DHRS4	5.81895
CACNB4	4.16799		MOCS2	4.60362
PPT2	4.10092		ADCYAP1R1	4.40462
PORCN	3.78467		SLC39A14	3.95106
MINK1	3.54714		SYTL4	3.93168
TERF1	3.35918		TMBIM6	3.39092
NPFF	3.15826		LPIN1	3.37491
TTYH1	3.0806		CACNB4	3.22148
ADCYAP1R1	2.97305		SLC26A9	3.12523
LPIN1	2.95901		TAPBP	2.70391
IQCH	2.92785		MINK1	2.69508
TAPBP	2.89337		HEPACAM2	2.68532
DHRS4	2.86271		TERF1	2.67812
MRPL55	2.8124		SMARCA2	2.62261
PEX16	2.80588		PSME2	2.59126
MOCS2	2.77662		NT5C2	2.49396
SMARCA2	2.71991		PPT2	2.39871
NT5C2	2.63751		SORBS1	2.3175
TAZ	2.54943		IQCH	2.31719
ARPP21	2.54053		SCHIP1	2.28425
SLC26A9	2.49439		PORCN	2.11823
TMBIM6	2.40897		FGD4	2.01452
CUEDC2	2.33513
PSME2	2.25334
DAPK1	2.19429
CYB561D1	2.16118
SORBS1	2.11649
FGD4	2.06872
ARHGDIB	2.05166

## Sheet: Region neuron-dependent genes
Cortex	Hippocampus	Olfactory bulb	Brainstem	Neuron-dependent' genes overlapping with Lozzi et al. Front. Neurosci. 2020
Cdk5r2		Afap1l2	9330117O12Rik
Grm3		Brinp3	Adcy8
Rorb		Cadps2	Ccdc146
S1pr1		Cntnap4	Erich3
Txlnb		Elavl4	Fndc3c1
		Fabp7	Foxb1
		Greb1	Gp5
		Grm2	Igsf1
		Lmo1	Mamld1
		Matn4	Mgat4c
		Ncald	Npl
		Shisa3	Pthlh
		Slc13a3	Serpinb5
		Slc38a3	Trpm3
		Slc6a11	Wnt8b
		Sorcs1	Zdbf2
		Sp8
		Tmem44
		Vipr2
		Wnt7a
		Zpld1

## Sheet: Comparison with Hasel 2017
Neuron-dependent' genes overlapping with Hasel et al. Nat. Commun. 2017
1700003M07Rik
2900052N01Rik
AW011738
Acsl6
Acy3
Adcyap1r1
Adra1a
Art3
Bmpr1b
Cbs
Cldn10
Cntnap2
Cyp4f15
Exoc3l4
Fabp7
Grm3
Hes5
Kcnj16
Mmd2
Myh15
Nrarp
Prr5l
S1pr1
Slc6a1
Slc6a11
Slc8b1
Sp8
Trim9
Trpm3
Ttpa
Ttyh1
Txlnb
Upp1
Vipr2
