# Supplementary material for: Mapping Astrocyte Transcriptional Signatures in Response to Neuroactive Compounds
Source: Int J Mol Sci. 2021 Apr 12;22(8):3975. doi: 10.3390/ijms22083975 (PMC8069033; doi:10.3390/ijms22083975)
Supplement: Supplementary file 1 [file ijms-22-03975-s001.zip › Table S2.xlsx]

## Sheet: Glu_DEG
log2FoldChange	pvalue	ExtrezID	GeneSymbol	GOID
21.634	1.14659e-12	630537	Dcpp2	GO:0003674
21.0889	4.46149e-11	13184	Dcpp1	GO:0001824
18.1307	3.99649e-07	620253	Dcpp3	GO:0003674
8.03522	0.00253776	NA	E030002O03Rik	NA
1.30604	0.00523208	19734	Rgs16	GO:0005096
2.61816	0.00946364	225872	Npas4	GO:0000978
5.14482	0.0183197	19368	Raet1a	GO:0001913
1.21516	0.0220874	50708	Hist1h1c	GO:0000122
5.89518	0.022411	14038	Wfdc18	GO:0005576
4.73506	0.024708	229672	Bcl2l15	GO:0003674
4.78968	0.0267211	18089	Nkx2-3	GO:0000978
3.75773	0.0311103	16819	Lcn2	GO:0002020
1.93914	0.0392391	211147	Mar11	GO:0003674
3.8348	0.0418252	101202	Hepacam2	GO:0003674

## Sheet: GABA_DEG
log2FoldChange	pvalue	ExtrezID	GeneSymbol	GOID
21.3322	2.44386e-12	630537	Dcpp2	GO:0003674
22.0783	4.81222e-12	13184	Dcpp1	GO:0001824
18.0693	4.62071e-07	620253	Dcpp3	GO:0003674
-3.25885	0.00695566	234671	Ces2c	GO:0005615
6.84442	0.00699299	14038	Wfdc18	GO:0005576
6.46411	0.0173879	NA	E030002O03Rik	NA
4.55812	0.0247306	17002	Ltf	GO:0001503
4.89692	0.026596	19368	Raet1a	GO:0001913
4.90309	0.028846	231602	P2rx2	GO:0001614
3.97033	0.0400936	66769	4933427E11Rik	GO:0003674
4.67126	0.0454019	18770	Pklr	GO:0000166

## Sheet: ACh_DEG
log2FoldChange	pvalue	ExtrezID	GeneSymbol	GOID
25.0322	1.38427e-16	630537	Dcpp2	GO:0003674
25.227	2.2477e-15	13184	Dcpp1	GO:0001824
22.4945	1.41409e-10	620253	Dcpp3	GO:0003674
9.65093	9.30798e-05	14038	Wfdc18	GO:0005576
6.0292	0.000208971	16819	Lcn2	GO:0002020
9.58671	0.000268868	NA	E030002O03Rik	NA
6.55302	0.00079857	17002	Ltf	GO:0001503
4.80562	0.00114398	11571	Crisp1	GO:0005576
3.50413	0.00190042	21946	Pglyrp1	GO:0002376
3.452	0.00200023	13661	Ehf	GO:0000978
3.81285	0.00224057	67701	Wfdc2	GO:0004867
5.80091	0.00262121	16682	Krt4	GO:0005198
7.58733	0.00349598	223809	Smgc	GO:0003674
2.64709	0.00407137	20753	Sprr1a	GO:0001533
5.14045	0.0066199	12409	Cbr2	GO:0004090
6.53046	0.0068146	16663	Krt13	GO:0005198
5.13903	0.00778143	216643	Gabrp	GO:0004888
5.21629	0.0101486	16688	Krt6b	GO:0002009
5.45852	0.0107527	22436	Xdh	GO:0001933
2.02571	0.0117325	20306	Ccl7	GO:0002548
5.14677	0.015268	18772	Pkp1	GO:0005515
4.96212	0.0160671	72121	Dennd2d	GO:0005085
2.4466	0.0189727	225872	Npas4	GO:0000978
2.80577	0.0199465	66166	S100a14	GO:0005509
5.36463	0.0204936	13107	Cyp2f2	GO:0004497
4.98352	0.0207203	70503	Ddo	GO:0003884
4.93433	0.0219218	110308	Krt5	GO:0005198
-2.44641	0.0221062	70163	Lypd8	GO:0003674
4.3907	0.0234904	232983	Cxcl17	GO:0000187
3.8812	0.0235442	16667	Krt17	GO:0002009
4.39212	0.0248656	16687	Krt6a	GO:0002009
3.74321	0.0267952	20860	Sult1e1	GO:0004304
-2.58797	0.0282838	234671	Ces2c	GO:0005615
2.32305	0.0301793	20538	Slc6a2	GO:0003779
4.33014	0.0306249	16664	Krt14	GO:0005198
2.67576	0.0363446	26367	Ceacam2	GO:0003779
4.0608	0.0373601	20390	Sftpd	GO:0001530
4.17251	0.0391007	57349	Ppbp	GO:0002523
3.82789	0.0456017	13512	Dsg3	GO:0005509
5.08046	0.0470549	193217	BC018473	GO:0009617
2.08804	0.048282	26365	Ceacam1	GO:0001568

## Sheet: NAdr_DEG
log2FoldChange	pvalue	ExtrezID	GeneSymbol	GOID
24.8135	2.54111e-16	630537	Dcpp2	GO:0003674
24.8984	5.19195e-15	13184	Dcpp1	GO:0001824
21.6983	6.26994e-10	620253	Dcpp3	GO:0003674
3.41462	3.91103e-06	381677	Vgf	GO:0001541
3.07227	4.61844e-05	18227	Nr4a2	GO:0000122
2.44383	4.63485e-05	15370	Nr4a1	GO:0000977
9.72899	8.00905e-05	14038	Wfdc18	GO:0005576
10.0963	0.000117612	NA	E030002O03Rik	NA
6.17447	0.000133347	16819	Lcn2	GO:0002020
1.00473	0.000760838	17872	Ppp1r15a	GO:0000164
3.55376	0.00126487	13661	Ehf	GO:0000978
3.94899	0.00139164	67701	Wfdc2	GO:0004867
2.76105	0.00206979	20753	Sprr1a	GO:0001533
6.00538	0.00228393	17002	Ltf	GO:0001503
1.47708	0.00246044	15937	Ier3	GO:0001562
4.48578	0.00251701	11571	Crisp1	GO:0005576
3.2914	0.00405878	66166	S100a14	GO:0005509
7.28686	0.00507655	223809	Smgc	GO:0003674
5.25929	0.00686298	16682	Krt4	GO:0005198
6.16045	0.00688011	13107	Cyp2f2	GO:0004497
5.60905	0.00774018	22436	Xdh	GO:0001933
1.88513	0.00877985	19225	Ptgs2	GO:0001516
4.95092	0.00912542	12409	Cbr2	GO:0004090
5.35898	0.0119644	110308	Krt5	GO:0005198
5.27298	0.0120595	18772	Pkp1	GO:0005515
2.90755	0.0125578	21946	Pglyrp1	GO:0002376
4.95983	0.0146995	72121	Dennd2d	GO:0005085
4.35133	0.015279	16665	Krt15	GO:0005198
4.6259	0.0195871	16664	Krt14	GO:0005198
4.55494	0.0196468	216643	Gabrp	GO:0004888
3.91794	0.0215612	16667	Krt17	GO:0002009
1.39488	0.022474	12609	Cebpd	GO:0000978
4.27743	0.0244727	70045	2610528A11Rik	GO:0001664
4.84659	0.0283637	230612	Slc5a9	GO:0005412
4.45203	0.0310798	16688	Krt6b	GO:0002009
4.12954	0.0362988	16687	Krt6a	GO:0002009
2.77217	0.0385262	66957	Serpinb11	GO:0004867
1.39368	0.0385692	17691	Sik1	GO:0000122
4.46469	0.0407927	18089	Nkx2-3	GO:0000978
5.01725	0.0428359	16663	Krt13	GO:0005198
-4.67226	0.0428585	71270	4933438K21Rik	GO:0009267
-3.98361	0.0446873	56315	Rhcg	GO:0005886
3.52566	0.0449473	56047	Msln	GO:0005515
3.90118	0.0467907	232983	Cxcl17	GO:0000187
4.32952	0.0469107	22061	Trp63	GO:0000122
1.36909	0.0476958	11504	Adamts1	GO:0001542
1.15113	0.0477499	215418	Csrnp1	GO:0001228
1.04484	0.0484921	16600	Klf4	GO:0000122
1.97442	0.049022	16477	Junb	GO:0000122
5.85943	0.0495596	239447	Colec10	GO:0005537

## Sheet: 5HT_DEG
log2FoldChange	pvalue	ExtrezID	GeneSymbol	GOID
20.096	4.79e-11	630537	Dcpp2	GO:0003674
19.4493	1.54e-09	13184	Dcpp1	GO:0001824
17.115	2.36e-06	620253	Dcpp3	GO:0003674
6.33477	0.013219	14038	Wfdc18	GO:0005576
6.66658	0.0137538	NA	E030002O03Rik	NA
4.85041	0.017782	72121	Dennd2d	GO:0005085
4.76156	0.0266649	70503	Ddo	GO:0003884
-2.51137	0.0274955	234671	Ces2c	GO:0005615
3.74891	0.0312462	16819	Lcn2	GO:0002020
4.67411	0.0350009	19368	Raet1a	GO:0001913
4.72351	0.0368483	15013	H2-Q2	GO:0001916
3.93406	0.0391332	319646	D630013N20Rik	NA
2.66135	0.0465219	67701	Wfdc2	GO:0004867
