# Supplementary material for: Mapping Astrocyte Transcriptional Signatures in Response to Neuroactive Compounds
Source: Int J Mol Sci. 2021 Apr 12;22(8):3975. doi: 10.3390/ijms22083975 (PMC8069033; doi:10.3390/ijms22083975)
Supplement: Supplementary file 1 [file ijms-22-03975-s001.zip › Table S3.xlsx]

## Sheet: NAdr
Gene Name	Gene Description	Log fold-change	P-value	adj P-value
Nuak1	NUAK family, SNF1-like kinase, 1	2.47211	5.91286e-05	0.00198035
Prkd1	protein kinase D1	2.61852	0.00132683	0.0114917
App	amyloid beta (A4) precursor protein	2.30398	0.00146845	0.0117929
Ntrk3	neurotrophic tyrosine kinase, receptor, type 3	2.16725	0.00159382	0.0119771
Prkacb	protein kinase, cAMP dependent, catalytic, beta	2.07702	0.00177618	0.0123296
Pik3cg	phosphatidylinositol-4,5-bisphosphate 3-kinase catalytic subunit gamma	1.99305	0.0018024	0.0123296
Grk3	G protein-coupled receptor kinase 3	2.41783	0.002428	0.012647
Epha5	Eph receptor A5	1.87835	0.00412044	0.0151478
Cdk18	cyclin-dependent kinase 18	2.09995	0.00476094	0.0157977
Acvr1c	activin A receptor, type IC	2.0902	0.00505366	0.0161075
Fgfr1	fibroblast growth factor receptor 1	2.46687	0.00686303	0.0181152
Erbb4	erb-b2 receptor tyrosine kinase 4	2.7851	0.00686822	0.0181152
Fggy	FGGY carbohydrate kinase domain containing	1.93519	0.00688376	0.0181152
Bmpr1b	bone morphogenetic protein receptor, type 1B	2.58625	0.00727792	0.0181152
Map3k13	mitogen-activated protein kinase kinase kinase 13	1.93652	0.00861085	0.0193336
Tnik	TRAF2 and NCK interacting kinase	2.46952	0.00933979	0.0197257
Yes1	YES proto-oncogene 1, Src family tyrosine kinase	2.09594	0.0102812	0.0200693
Acvr2a	activin receptor IIA	2.34722	0.0102926	0.0200693
Aurkb	aurora kinase B	2.25626	0.0117006	0.0208222
Dyrk3	dual-specificity tyrosine-(Y)-phosphorylation regulated kinase 3	2.43302	0.0126613	0.0217218
Dclk1	doublecortin-like kinase 1	2.51402	0.0142801	0.0226618
Stk3	serine/threonine kinase 3	2.13425	0.0163997	0.0240811
Prkd2	protein kinase D2	2.31897	0.0177078	0.0252052
Peak1	pseudopodium-enriched atypical kinase 1	2.17372	0.019006	0.0259865
Egfr	epidermal growth factor receptor	2.22535	0.0207334	0.0270966
Camk4	calcium/calmodulin-dependent protein kinase IV	2.00243	0.0356526	0.0385558
Ephb2	Eph receptor B2	2.00243	0.03658	0.0393524
