# Supplementary material for: Mapping Astrocyte Transcriptional Signatures in Response to Neuroactive Compounds
Source: Int J Mol Sci. 2021 Apr 12;22(8):3975. doi: 10.3390/ijms22083975 (PMC8069033; doi:10.3390/ijms22083975)
Supplement: Supplementary file 1 [file ijms-22-03975-s001.zip › Table S4.xlsx]

## Sheet: Glu only
GeneSymbol	LFC	PVal
Kcnj1	3.23397	0.00200367
Mir6393	3.09719	0.00204939
Hepacam	2.90049	0.00263965
Fgf10	3.15151	0.00379816
Cdh11	2.94592	0.00431984
Lhx8	2.80904	0.00458626
Pemt	3.19718	0.00540053
Retreg1	1.99159	0.00652214
Olfr190	2.78513	0.00668431
Lyst	2.62767	0.00693396
Pkp1	2.81498	0.00758683
Frem1	2.01498	0.0077779
Gm12522	3.02418	0.00779824
Ankrd55	2.70269	0.00813599
Nsd1	2.70305	0.00817033
Otub1	2.28726	0.00820065
1700049E22Rik	2.55949	0.00832931
9130221F21Rik	2.44723	0.00901683
Ifi44l	2.20616	0.00905049
Cd96	2.43247	0.00911123
Ssr1	2.46348	0.00923554
Ppargc1a	2.29694	0.00929727
Lonrf2	2.47988	0.00932845
Gpr137b	2.35611	0.00976358
Gsdme	2.61246	0.00989375
1700020N18Rik	2.44212	0.00999561
Ppic	2.34807	0.0100886
1700019E08Rik	2.88133	0.0101688
Speer3	2.64992	0.0102225
3110015C05Rik	1.96508	0.0103321
Egr2	2.19547	0.0104744
Errfi1	2.13175	0.0105802
Slc38a4	2.19668	0.01062
Tmem130	2.59373	0.0106229
Gm10637	2.35456	0.0106832
Mterf1b	2.54639	0.0111908
Tmem184b	2.49205	0.0112532
Sema3f	2.72219	0.0113417
Tfcp2l1	2.59626	0.0114053
A330102I10Rik	2.72789	0.0124527
Usp43	2.27451	0.0128841
Bcl6	2.37193	0.0129315
Cnga3	2.52995	0.0135586
Irx3	2.5416	0.0138229
2021-09-02	2.31836	0.0151197
Mir7046	2.1046	0.0155045
Tmem268	2.09845	0.0155219
Ano8	2.53513	0.0155415
Angpt2	2.3161	0.0156346
Sipa1l1	2.21391	0.0157478
4930483K19Rik	2.18672	0.0158027
Washc3	2.21353	0.0163378
Mir6983	2.16608	0.0168727
Gm41259	2.17854	0.0169483
Dnajb8	2.15068	0.0171011
Zeb1	1.98727	0.0173076
Mtrr	2.26233	0.0173436
Gpc6	2.32573	0.017992
Pccb	1.98774	0.0180362
Commd5	2.37184	0.0183824
Fabp5	2.18844	0.0184208
Hs1bp3	2.35306	0.0189197
Miat	1.96743	0.0189784
Gas7	2.06279	0.0196477
Spata46	2.05667	0.0197184
Psmb7	2.20346	0.0201548
Nrxn3	1.98125	0.0206499
Tdp1	2.05906	0.0206521
Ankle2	2.48375	0.0206813
Upp2	1.91426	0.0207659
Uaca	2.12251	0.0213065
Lsm6	2.05468	0.0214372
Fam102a	2.04402	0.0217208
Snx20	2.12728	0.0219837
Errfi1	2.15358	0.0221246
Irx3	2.02131	0.0228616
Rerg	2.11711	0.0229968
4933401H06Rik	1.97869	0.0243097
Slc28a3	2.07867	0.0245968
Synpo2	2.31398	0.0247576
Mir6935	2.1179	0.0248574
Cspg5	2.04503	0.02493
Celf3	1.9916	0.0249788
9030619P08Rik	2.00054	0.0253748
Rars	2.05163	0.0260945
Gpr89	2.14301	0.027137
4930556N09Rik	2.21422	0.0271694
2310007B03Rik	2.01437	0.0281122
Fbln5	2.28452	0.0283151
Zeb1	1.86432	0.0284039
Ambra1	1.99389	0.029251
Psmd5	2.06605	0.0294408
Rasgef1c	2.34943	0.0294843
Gm10637	2.4142	0.0296264
Mir6376	2.04383	0.0304233
Pknox1	2.11436	0.0311029
Samd4	2.02766	0.0311215
4930572O13Rik	2.06861	0.031243
4933424G05Rik	1.93184	0.0313449
Popdc2	1.94145	0.0321224
Poc1a	1.98655	0.0321355
Pdgfa	2.03668	0.0325622
Dio1	2.06817	0.0326241
Xkr6	1.87043	0.0326632
Dctd	1.93085	0.0340568
Cuedc1	1.8481	0.0352774
Rap2b	2.01834	0.0355933
Tnrc6b	1.83926	0.0359359
Chst9	2.19859	0.0363798
Dhx30	2.04419	0.0372501
Comtd1	1.94353	0.0400782
Larp4b	1.97292	0.0406925
A730082K24Rik	1.97292	0.0406925
Ptprg	1.95849	0.0408375
Plcd1	1.95559	0.041921

## Sheet: ACh only
GeneSymbol	LFC	PVal
Ndnf	3.33239	0.00101018
Srp68	3.58855	0.00101688
Calm2	3.10883	0.00146675
Clybl	2.81375	0.00167963
Slc35a3	2.7586	0.0018198
Lcp1	2.94577	0.00185733
Rhobtb1	2.75441	0.001916
Wdr70	2.6442	0.00195613
Tas2r119	3.35138	0.00218228
Caprin2	2.85914	0.00234174
Glg1	2.87868	0.00241493
Tmem2	2.56284	0.0024682
R3hcc1	2.52952	0.00257285
Hddc2	2.77939	0.0026592
Kcng2	2.67239	0.00268638
Angptl1	2.66664	0.00291468
Copz1	3.54361	0.00295244
Mir181a-1	2.55482	0.00309302
Ccdc6	2.47067	0.00316325
Ppp1r12a	2.49792	0.00318522
Mturn	2.44619	0.00321337
Hdgf	2.58686	0.00323466
Ryr2	2.92536	0.00327696
Tnmd	2.45045	0.00335206
Gm38509	2.58765	0.00341575
Serinc2	2.58762	0.0035758
Ndufb2	2.60293	0.00360652
Prf1	2.31562	0.0037348
Ank3	2.36158	0.00393991
Olfr412	2.58536	0.00402491
Psmd4	2.78495	0.00406572
Phkb	2.34569	0.00414794
Zfp326	2.90569	0.00417103
Rif1	2.59374	0.00417116
Rpl37rt	2.31532	0.0041905
Tnnt1	2.51113	0.0042755
Egln1	2.60153	0.00435734
Gm32168	2.37215	0.00437349
Actl7a	2.25812	0.00440022
Pisd	2.37166	0.00444901
Slc35e1	2.4112	0.00448265
Dnajb7	2.35765	0.00455131
Mbp	2.40537	0.0045707
1700080E11Rik	2.53355	0.00460956
Rap2a	2.72821	0.00463171
Slc29a2	2.46609	0.00470853
Nucb2	2.25841	0.00472876
Keap1	2.24116	0.00487765
LOC105246046	2.33362	0.00488736
Tcf12	2.37687	0.00494851
Amigo2	2.44745	0.00501729
Exosc2	2.60606	0.00507104
Kcnk1	2.29787	0.00509992
Pfdn1	2.30069	0.00513488
Slc22a13b-ps	2.36928	0.00515401
Abtb2	2.27669	0.00554536
H2-DMb1	2.23989	0.00558795
N4bp1	2.45297	0.00559271
Lin7a	2.42322	0.00562607
Fam149a	2.24299	0.00583152
Ctnnd2	2.27477	0.00583481
Cand1	2.24212	0.00597308
Ubb	2.17775	0.00603333
Lgals3bp	2.2239	0.00606475
Psd4	2.18622	0.00613033
Pdzrn3	2.16043	0.00628104
Nek1	2.57932	0.00628744
Mir7021	2.44126	0.00633314
Agap1	2.29777	0.00640708
Barhl2	2.15199	0.00648341
Kansl1	2.16133	0.00651829
Kat6b	2.56716	0.00653403
Cd83	2.21305	0.00666898
Trib1	2.30745	0.00666948
Tle3	2.1913	0.00671287
Mir7025	2.19061	0.00682976
Lncbate1	2.52049	0.00697479
Pdzrn4	2.2298	0.00706826
Apba2	2.44172	0.00712751
Epas1	2.22636	0.00718491
Dek	2.35691	0.00720235
Cmip	2.13703	0.00731272
Usp6nl	2.13703	0.00731272
Klhl8	2.448	0.00734682
Med30	2.35361	0.00741638
Pthlh	2.18551	0.00747926
Adam11	2.1802	0.00749544
Efr3a	2.14388	0.00750513
Klf7	2.10269	0.00751193
Colgalt2	2.11049	0.00752019
Mgat5b	2.23045	0.00753474
Furin	2.23492	0.00753516
Ccdc74a	2.13837	0.00764934
Aadat	2.13113	0.00774571
Trim7	2.21627	0.00785289
Nipbl	2.12401	0.00785907
9130230L23Rik	2.37767	0.00794154
Taf4	2.51902	0.00801476
Plekha6	2.53901	0.00804151
Chst1	2.62305	0.00805473
Wars	2.09908	0.00830198
C1d	2.14676	0.00858069
Oxsm	2.20061	0.0086142
Mknk2	2.07215	0.00874436
Hp1bp3	2.41764	0.00877717
Sh2d4a	2.14688	0.00879112
Gpr19	2.23701	0.00882075
Fzd3	2.43097	0.00883588
Pnpt1	3.26394	0.00883843
D16Ertd472e	2.18125	0.00902076
Ddhd2	2.17168	0.00909473
Pcsk6	2.30958	0.00920199
Nkx6-1	2.19965	0.00920279
Dnajc22	2.22415	0.00926066
C030029H02Rik	2.12386	0.00935745
Map4	2.23111	0.00944356
Xxylt1	2.38602	0.00946145
Zfp266	2.14168	0.00955665
Myl12b	2.1233	0.00960923
Tpcn2	2.04513	0.00986043
Ppp1r2	2.48095	0.00988616
Wnt2b	2.39322	0.00989289
Fam89a	2.18372	0.00998461
Hspa9	1.99055	0.0100854
AI314278	2.21371	0.0100867
Map10	2.02989	0.0100975
C130026L21Rik	2.00386	0.0100995
Fignl2	2.02819	0.0102341
4933400L20Rik	2.44727	0.0102376
Fbxl2	2.06332	0.0102545
Gm9866	2.17264	0.0102545
Wnt7b	2.08917	0.010288
Tmem200b	2.03754	0.0103385
Rhobtb1	2.09634	0.0104625
Ptk2	1.97451	0.0105932
Fndc3a	2.03778	0.0106436
Itgbl1	2.2093	0.0107486
Dhrs13	2.06364	0.0107511
Phb	2.13477	0.0107694
Olfr371	2.1394	0.0108457
Lonp2	2.21706	0.010874
Slc1a2	2.17073	0.0109338
Ly9	2.86495	0.0109582
A430090L17Rik	2.16616	0.011049
Fpr2	2.20103	0.011143
Gm10814	2.07282	0.0111724
Efnb2	2.39049	0.0114349
Suclg2	1.95341	0.011499
Azin1	2.18502	0.0116807
Stox2	1.97716	0.0117254
Tfdp2	2.0597	0.0120851
Tgfbr2	2.042	0.0121067
Mir5623	2.04086	0.0123269
4930429H19Rik	2.03731	0.0123644
AA536875	1.97585	0.0124714
Isl1	2.84955	0.0125751
Pnrc2	2.18439	0.0126322
Nrg1	2.15547	0.0126492
Bhlhe22	2.01794	0.0127078
Rtcb	2.2311	0.0127888
Zfp90	1.9821	0.0129205
Nefl	1.91946	0.0129872
Ptbp2	2.06312	0.013016
1700027A15Rik	2.06312	0.013016
Ptbp2	2.09902	0.0131587
Rsl1d1	1.92873	0.0132785
Kctd15	1.96732	0.0133201
Gm15569	1.98834	0.0134195
Klhl1	2.07455	0.0134537
Ccdc152	2.10033	0.0137992
Dkk2	2.38968	0.0138165
Fam20b	1.96568	0.0138261
Chd9	2.15313	0.013872
Cyyr1	2.01885	0.0139162
Rnf150	1.89623	0.0139198
Tsnax	2.0353	0.0139454
Sh2d4a	2.11784	0.0139793
Megf9	2.23203	0.0140026
Card11	2.19575	0.0140436
B3gat1	2.5129	0.014143
Chn2	2.01169	0.0142112
Zdhhc14	2.30552	0.014504
Tbc1d4	2.11611	0.0145265
Mcub	1.94897	0.0145665
A330015K06Rik	2.19055	0.0146766
Ralbp1	2.0205	0.0148568
Acsf2	2.05099	0.0150091
Aak1	2.0614	0.0154094
4930428D20Rik	1.92158	0.0155184
Kcnq2	2.03499	0.0155549
Ist1	1.95375	0.0157798
Traf3ip2	1.94207	0.0160137
Tnc	2.03035	0.0161049
Vac14	2.07962	0.0162156
Thsd7a	2.33562	0.0162842
Supt7l	1.94951	0.0164353
Fam19a5	2.25666	0.0166612
Idua	2.09097	0.0167689
Pdzrn4	2.02182	0.0170349
Tbc1d1	2.16013	0.017082
Eif2b2	2.30128	0.0172201
4930524C18Rik	2.21573	0.0172611
4933406D12Rik	1.80876	0.017382
Hdc	2.065	0.017702
1700012I11Rik	1.89618	0.0177418
1700096P03Rik	1.91174	0.0178294
Themis	1.98285	0.0179946
Tox	2.01538	0.0180862
Bach2	2.19817	0.0189571
Mir7117	1.98131	0.0192866
Serpinb13	2.02718	0.0195459
Socs5	1.98631	0.0195591
Ccsap	2.08338	0.0198134
Mir7021	1.94536	0.020144
Gm19461	1.81036	0.0202186
Dlc1	2.22863	0.0203886
Sowaha	1.94226	0.0205492
Tns3	1.85273	0.0207483
Mir592	2.5664	0.0211428
Cbfa2t3	2.1501	0.0219561
Prdx6b	2.10547	0.0220523
Gm33948	1.79492	0.0227164
Cep164	2.02874	0.0232542
Rfx5	2.32135	0.0233706
Maf1	2.0019	0.0234203
Olfr286	1.95689	0.0237529
1700012I11Rik	1.94566	0.0248372
Klf10	1.86444	0.024898
Cd247	1.97319	0.0249931
Gm20735	1.84533	0.0251895
S100a16	2.15343	0.0254113
Fam227b	1.81772	0.0255587
Eif4g3	2.03154	0.0259362
Mtx2	1.94688	0.0274974
Lrrtm2	1.91305	0.0275734
AI197445	1.89159	0.0279661
Cyct	1.90459	0.0279876
Mir7676-2	2.11036	0.0281495
Kcnmb1	2.85289	0.0281816
Dkk1	1.75606	0.0282306
Efna1	2.04764	0.0286257
Gpr15	2.28712	0.0292861
Runx3	2.04484	0.0300038
Cort	1.95761	0.0304119
Mitf	1.72688	0.0307647
Pld1	2.13128	0.0312586
Gm33301	1.92857	0.0312724
Tgfbr3	1.7912	0.031295
Naip1	1.94317	0.0319917
Gm5766	1.7687	0.0326832
Zfp804a	2.45869	0.0352925
Knop1	2.36794	0.036049
Taf4	1.75167	0.0363349
Tecta	1.72988	0.0370508
Dpm2	1.89254	0.0375814
Ptbp2	1.61163	0.0385645
Mx2	1.69664	0.0408058
Kcnc2	1.72165	0.0412759
4930453L07Rik	2.08558	0.0413727
Cog6	1.54068	0.0415309
Slc38a1	1.98874	0.0423963
Puf60	1.65023	0.0425823
Il6st	1.81333	0.0428856
Mir3473a	1.8294	0.0431642
4833415N18Rik	2.27301	0.0461153

## Sheet: NAdr only
GeneSymbol	LFC	PVal
Plekho1	2.62264	4.44e-08
Rb1	2.40056	1.98e-07
Pygl	2.4187	5.12e-06
Dsg1b	2.17088	2.95e-05
Arl4a	2.13194	4.63e-05
Nuak1	2.47211	5.91e-05
Ap1s3	3.04596	6.2e-05
Gm29811	2.75701	0.000105639
C1qtnf2	2.06113	0.000123048
Gm15413	2.24853	0.000128689
Mir490	2.95416	0.000128781
Gm4894	2.35933	0.000133379
Hhip	2.08867	0.00013954
Fam135b	2.27577	0.000153477
CK137956	2.30349	0.000156425
Rpn2	2.54846	0.000170142
Edem1	2.38801	0.00017342
Plcxd2	2.37147	0.000206924
Wwc1	2.53574	0.000231321
Ppp3ca	2.12986	0.000265103
4930405A10Rik	2.66658	0.000282455
Prmt6	2.43291	0.000285594
Gm16907	1.94749	0.000286793
Magi1	2.102	0.000302161
Opcml	2.03514	0.000314675
D030045P18Rik	2.14468	0.000329847
Auh	2.5666	0.000351387
Myo3b	2.30239	0.00035506
Plekho1	3.12287	0.000417946
Gm4251	2.53826	0.000424808
Zc3h12c	2.11179	0.000490356
Gm19510	2.0751	0.000514892
Rfx4	3.25152	0.000548995
Sorl1	2.20965	0.00056223
Tbc1d22a	2.37071	0.00056392
4930459C07Rik	2.13935	0.00063779
Platr9	2.79259	0.000694883
Prkacb	3.14205	0.000743877
Arl4a	2.64531	0.000784183
Olfm4	2.78986	0.000823406
Ntng1	3.73338	0.000887779
Il16	2.28242	0.000902803
Vgf	2.45522	0.00108319
Olfr267	2.35043	0.00110728
Vopp1	2.33083	0.00112983
Fry	4.35836	0.00114174
Slc44a3	2.5061	0.0012082
Col8a1	2.42094	0.00138549
Nat8	2.20161	0.00146131
Zdhhc17	2.02364	0.00146495
App	2.30398	0.00146845
Slc27a6	2.04795	0.001477
Gm10007	2.04705	0.00151921
Usp49	2.52066	0.00152473
Mir6414	2.30235	0.00157142
Ntrk3	2.16725	0.00159382
Gm10782	2.19502	0.00162036
Sp8	2.16883	0.00167525
Pter	2.1465	0.0016868
9230020A06Rik	2.35718	0.00169807
Prkacb	2.07702	0.00177618
Pik3cg	1.99305	0.0018024
Utp18	2.17032	0.00182264
BC037032	2.60067	0.00188326
Lrp2bp	2.15003	0.00196168
C1ql3	2.34754	0.00197023
Arl14	2.33495	0.00198225
Best3	2.21967	0.00200674
A930031H19Rik	2.36113	0.00201186
Mrps14	1.9584	0.00207668
Trim9	2.14387	0.00209351
Slc44a3	2.53049	0.00210028
Fam124b	2.63429	0.00211304
Adamts1	2.41269	0.00212224
Mir7223	2.18319	0.0021233
Veph1	3.71251	0.00225213
Lmx1a	2.11839	0.00231423
Tmem72	2.79571	0.0023239
4930459C07Rik	2.08318	0.00233626
1700066C05Rik	2.50938	0.00237454
9230020A06Rik	2.55128	0.00237828
Lrrc4c	2.85425	0.00242058
Grk3	2.41783	0.002428
4930431P22Rik	2.8301	0.00246226
Mir6390	2.35428	0.00247495
Col1a2	2.21232	0.00259719
Slc23a2	2.5897	0.0026109
St8sia3	2.45081	0.00272222
Klf5	2.89993	0.00280325
Gatsl2	2.14587	0.00283957
Magi2	2.23476	0.00286002
Gm19500	2.51574	0.00288844
Gm20753	2.8882	0.00292216
Cntnap1	3.06138	0.00298336
Shh	2.78023	0.00313115
Slc39a11	2.30034	0.00314024
S1pr1	2.01386	0.00314564
Etv1	3.12146	0.00316133
Kcnh5	2.2528	0.00319208
Adgrl2	2.8939	0.00321361
Snx18	3.25274	0.00324098
1700029H14Rik	2.29103	0.00329418
Dnajc1	2.30447	0.00332349
Fosl2	2.44538	0.00333106
Mir6368	3.08528	0.00335922
Sorcs3	1.95126	0.00338682
Lpar3	2.30357	0.00343687
Shroom2	3.61757	0.0034406
Abi3bp	2.55265	0.00345817
Atp6v1g3	3.06472	0.00369852
Cdk5rap2	2.54561	0.00371324
Mir1901	2.30656	0.00376812
Gm16833	2.4461	0.00378201
Opcml	2.27372	0.00380214
2310003N18Rik	2.17424	0.00383328
Nr2f1	2.54672	0.00391134
Mir6237	1.88426	0.00398647
Ccnl1	2.0009	0.00400907
Gclc	2.69747	0.00401266
Rnpc3	1.86427	0.00401446
Epha5	1.87835	0.00412044
Gtf2a1l	2.14307	0.00417398
Ric8b	2.24271	0.00420088
Ubl3	2.77626	0.00427905
Cdc5l	2.6531	0.00430581
Rfx4	3.02138	0.0043627
Lpp	2.20283	0.00447214
4930448I06Rik	2.50145	0.00447712
Nbas	2.21028	0.00456743
Mdfic	2.23525	0.0045902
Exoc6b	2.64832	0.00464131
4930545L23Rik	2.07856	0.004652
Susd6	2.45423	0.00471433
Kcna2	2.55965	0.00475844
Cdk18	2.09995	0.00476094
Nckap5	2.18162	0.00492136
Synpr	2.18415	0.00503237
Acvr1c	2.0902	0.00505366
Pde10a	2.41711	0.00512554
Mrgbp	2.43852	0.00513802
Mir6374	1.69766	0.00520304
Gm1653	2.80293	0.00531052
D030045P18Rik	2.39205	0.00536475
Arhgap18	2.91132	0.00540387
Dym	2.56556	0.00547629
Lrrc57	2.59126	0.00573127
Ate1	2.03212	0.00581877
1600027J07Rik	2.89917	0.00581974
Lig4	2.09928	0.00582942
Mir129-1	2.59331	0.00585882
Med13l	2.35952	0.00586163
4930417O13Rik	2.3127	0.00591977
Gm9871	2.33094	0.00595341
Dnaic2	2.37768	0.00610547
Acvr2a	2.39855	0.00610591
Astn2	2.20049	0.00620434
Fbxl4	2.8736	0.00623268
Hspa5	2.31843	0.00625692
Sox5	2.35496	0.00633311
Kbtbd12	2.2431	0.00642683
Hmgb4os	2.09538	0.00644094
Lrrtm3	2.72631	0.00645908
Ctgf	2.35934	0.00648174
Rorb	2.25001	0.00651506
Capsl	2.45887	0.0068266
Erbb4	2.7851	0.00686822
Fggy	1.93519	0.00688376
Sorcs1	2.25725	0.00700575
Ifnb1	2.37887	0.00701816
Acsl4	2.69705	0.00709178
9430078K24Rik	2.98569	0.0071495
Pmvk	2.58339	0.00715088
Tspan11	2.78762	0.00717366
Gatad2b	2.57329	0.0072632
Nhs	2.62128	0.00726508
Bmpr1b	2.58625	0.00727792
Dnah5	2.09843	0.00743321
Pde10a	2.53304	0.00758189
Tcea1	2.08769	0.0075896
Pcsk2	2.50301	0.00765895
Cdh6	2.85731	0.00774645
Dab1	2.52058	0.00776176
Ncs1	2.03937	0.00776339
Cnot2	2.41198	0.00778438
Gm1653	2.67121	0.0078221
Zfp521	2.36876	0.00784106
Wasf1	2.55005	0.00787919
Pde10a	2.66064	0.00804987
2010106C02Rik	2.29908	0.00806376
Chl1	2.87301	0.00820394
Paqr9	2.13681	0.00828015
Kcnb2	2.67325	0.00843001
Gm39115	2.5502	0.00843742
Prim2	2.41615	0.00844871
Map3k13	1.93652	0.00861085
Tmem65	1.79153	0.00861899
Gm20125	2.49131	0.00871419
St8sia1	2.34027	0.00873896
Bod1	2.13912	0.00875225
Fibin	2.50953	0.00880059
Fam216b	2.47615	0.00881106
1700027F09Rik	2.26748	0.00881552
Itpkb	2.07483	0.00886694
1700092E19Rik	2.30356	0.0089531
Fars2	2.19032	0.009031
Gtdc1	2.5426	0.00908342
Tesc	2.13841	0.00912153
Gm10791	2.49756	0.00925557
Tnik	2.46952	0.00933979
Rorb	2.45047	0.00943535
Lmo4	1.96951	0.00944306
Frrs1	2.53056	0.00951282
Capn13	2.16194	0.00957552
Thap1	2.81254	0.00959138
Ap1s1	2.34355	0.00963028
C530044C16Rik	2.57281	0.00964277
Psd3	1.96736	0.00965056
Ttc8	2.28356	0.00973587
Elavl2	2.45754	0.00978466
Lilra6	2.65916	0.00993699
1810010D01Rik	2.36471	0.00996726
Sbno1	2.18849	0.0100408
Txnl1	1.97213	0.010042
Slc6a1	2.61678	0.01008
Yes1	2.09594	0.0102812
Acvr2a	2.34722	0.0102926
Gm35722	2.60166	0.0103055
Tmem70	2.50595	0.0103427
Chd6	2.3613	0.0104
Snx15	2.48511	0.0104078
St7l	2.18966	0.0104951
8030451O07Rik	1.97901	0.0105126
B230216N24Rik	1.87945	0.0105312
Gm9376	2.39282	0.0105676
Mylip	2.27243	0.0106676
Cobll1	2.39123	0.0106849
Dclk1	2.2986	0.0107165
Abhd15	2.29858	0.0108747
Cln8	2.56451	0.0109155
Fam98b	2.19664	0.0110331
Ell2	2.56524	0.0110567
Tenm3	2.36242	0.0111758
Papd5	2.12413	0.0111931
Astn2	2.2163	0.0112257
Sgo2b	2.39494	0.0114636
Srrd	2.24966	0.011496
Stau1	2.09562	0.011589
Casp9	2.30427	0.0116813
Hmga2-ps1	2.30427	0.0116813
Aurkb	2.25626	0.0117006
Iqgap2	2.19468	0.0118425
Gpm6a	2.19534	0.0118657
Krt7	2.2994	0.0118847
Ncam2	2.56327	0.011888
Rfx4	2.44563	0.0118952
Sel1l	2.40802	0.0119204
Esr2	2.16459	0.0119392
Gm41341	2.28462	0.0123336
Mroh5	2.351	0.0123699
Mrpl15	2.16428	0.0123745
Dyrk3	2.43302	0.0126613
Tars	2.27479	0.012683
Pard3	2.17593	0.01271
9130015A21Rik	2.03192	0.0128079
Erbin	2.06785	0.0128418
Tbc1d22a	2.59522	0.0129184
Coa5	2.17204	0.0129755
Prune2	2.19276	0.0130167
Hgfac	2.18697	0.0130248
Nfib	2.61915	0.0130777
Gm15735	2.33447	0.0131349
Ptpro	2.19836	0.0133049
Arhgap31	2.30877	0.0134771
Nectin3	2.19218	0.0134878
Tmtc4	2.49314	0.0135024
Ccdc25	2.00315	0.0135153
Ccdc90b	2.37172	0.0136154
Ankrd37	1.75903	0.013624
Wwtr1	2.21553	0.0137058
Mir7034	2.34088	0.0137512
Gm4827	2.26803	0.0137697
Mat2b	2.09264	0.0140804
Dclk1	2.51402	0.0142801
Bmper	2.27043	0.0144503
Mir6239	2.45856	0.0144526
Mcm5	2.45954	0.0145949
Tmem44	2.03958	0.014689
Spry4	2.24287	0.0147929
1700061F12Rik	2.42036	0.0147986
Cdhr1	2.26324	0.0148447
Aebp2	2.16395	0.0148507
Dpyd	2.00986	0.0149238
Cops7a	2.67199	0.0150011
Atl2	2.41223	0.0150283
Hephl1	2.47247	0.0154205
Slc4a5	2.28675	0.015604
Arl4a	2.23246	0.0157846
Orc4	2.15925	0.0158513
Egfem1	2.25126	0.0159022
Abhd8	2.22327	0.0160215
Kctd17	2.08094	0.0160864
4930505A04Rik	2.10602	0.0161399
Tex14	2.26477	0.0161522
Fabp3	2.3576	0.0162501
2500002B13Rik	2.05702	0.0163848
Stk3	2.13425	0.0163997
Dpys	2.35617	0.0165619
Fam160b2	2.13654	0.0165741
Pex14	2.2294	0.016635
BC046251	2.21982	0.0168528
Mir6420	2.36716	0.0169948
Mcf2l	1.94243	0.0171118
Pphln1	2.22849	0.0174822
Zswim6	2.28923	0.0175867
Prkd2	2.31897	0.0177078
1700001O22Rik	1.98393	0.0179888
Gm32865	2.1202	0.0180582
Malsu1	2.1805	0.0181649
Edn1	2.19846	0.018172
Fam135a	1.96477	0.0183162
Nhsl2	2.07334	0.0183593
Gdi2	2.053	0.018416
Hlcs	1.88591	0.0185251
Lrig2	2.28196	0.0186029
Cyp1b1	2.01444	0.0186489
Tigd2	2.09645	0.018943
Cpe	2.18969	0.0190615
Gm14092	2.01167	0.0190703
Gm11266	2.04334	0.0193455
Mocs2	2.0381	0.0195709
Vapa	2.03745	0.0196452
Slc35a1	2.2816	0.0197546
4930542D17Rik	1.93519	0.0198315
Krt8	2.20379	0.0198438
5730460C07Rik	2.02975	0.0199733
Fbxl4	2.03547	0.0199996
5730488B01Rik	2.22815	0.0200094
Aqp4	2.22391	0.0200368
Fam124b	2.14912	0.020345
Ahsa2	2.32312	0.0203659
Ptpn1	2.00137	0.0204186
Slain1	2.21287	0.020499
Ppp6r2	2.04286	0.0205469
Egfr	2.22535	0.0207334
Tnfaip8	2.07202	0.0210558
Tex101	2.19253	0.0211288
Efna5	2.15937	0.0211815
Thnsl2	2.23465	0.0211967
Phc2	2.20639	0.0212053
Serpind1	1.96824	0.0212681
Hs6st3	2.42445	0.0213809
Sucla2	2.18361	0.0214108
Ccdc68	1.92631	0.0216984
Sv2c	1.99358	0.0219487
Utp14b	2.07604	0.0220169
Col9a1	2.21919	0.022363
Mon2	1.96838	0.0224455
Mir669h	1.97827	0.0224582
Pde5a	1.87579	0.022555
A330033J07Rik	1.97138	0.022868
Mir6997	2.161	0.0229364
Csmd3	1.9251	0.0231445
Tmem131	2.02828	0.023343
Pkig	2.1814	0.0235295
Cyp17a1	2.06284	0.0235632
En2	2.1578	0.0237098
Ugp2	2.0442	0.0237343
0610039H22Rik	2.22392	0.0241159
Mir146	2.11612	0.0241643
Ccdc149	2.14888	0.0251363
Lpxn	2.1391	0.025687
Klk1b24	2.01879	0.0258295
Tcf4	1.87172	0.02596
Sesn3	1.95668	0.0260239
Rorb	1.96693	0.0260365
Lrtm1	1.95894	0.0260683
Nptx1	2.17596	0.0261429
Anxa10	2.17596	0.0261429
Zcchc7	1.87792	0.026196
Senp2	2.24117	0.0262525
Pde10a	2.04439	0.0266627
Adgrl2	2.08772	0.0268099
Unc5d	2.06978	0.0271241
Wdr5b	1.93961	0.0273827
Slc29a1	1.94859	0.0275629
Trim59	1.8669	0.0275715
Cnbd2	1.92586	0.0276113
Gm32693	1.85294	0.0279104
Gm38410	2.07295	0.0279826
Zdhhc25	1.91927	0.0281553
Sp8	2.09046	0.0282486
Stmn4	1.9293	0.0285116
Ust	1.91501	0.0286827
4930430F21Rik	2.14718	0.0288261
Mir383	2.00324	0.0290555
Ttc9	2.20364	0.0297454
Rorb	2.02921	0.0301536
Lama5	2.18373	0.0306781
Prdm6	1.97612	0.0308291
4930578C19Rik	1.90919	0.0313437
Rgs7	1.72479	0.0315081
Slc16a7	2.00708	0.0320421
Kctd21	1.89717	0.0329332
Papolg	1.79312	0.0329348
Kif5c	1.97835	0.0337688
Slco1a5	2.11624	0.034362
Mir6381	2.03012	0.0344724
Gm36173	1.89092	0.034506
Aldh1a3	1.94441	0.0346189
Cyld	1.85135	0.0347281
Cd300lf	1.9934	0.0350859
D10Jhu81e	1.84608	0.0352393
Pde4b	1.90543	0.0355978
Camk4	2.00243	0.0356526
Gna14	1.68715	0.0356886
Bckdhb	1.7683	0.036319
Ccdc71l	1.93399	0.0367119
Cntnap4	2.06949	0.0377129
Myo16	1.95475	0.0380223
Fat1	2.16644	0.0381373
Gusb	1.95526	0.0391421
Nr2f1	1.81873	0.0395669
Mllt3	1.91155	0.0401921
Ubtd1	2.26677	0.040326
H2afy3	1.78089	0.041532
7630403G23Rik	1.75307	0.0415614
Gjb3	2.10493	0.0424012
Phf3	1.91528	0.0424288
Rarb	1.94685	0.042992
Vmn2r112	1.75415	0.0430578
Asrgl1	1.73549	0.0436011
Dynlrb2	1.79004	0.0438066
B430319G15Rik	1.92808	0.044003
Rsph14	1.7118	0.047303
Atxn7l3b	1.85121	0.0483717

## Sheet: 5HT only
GeneSymbol	LFC	PVal
Reln	4.0867	0.000290073
Tctn1	3.2787	0.00045254
Trappc10	2.94594	0.000876004
Jmy	2.87547	0.00124134
Wdr59	2.68584	0.00135683
Rab11fip2	2.74602	0.00161877
Cyth4	3.3975	0.00175264
Mir5098	2.72912	0.00184289
Mapk10	3.41629	0.00199905
Cnih3	2.5662	0.00201401
Khdrbs3	2.7892	0.00215305
Ppp1r3c	2.51688	0.00221945
Rspry1	2.94677	0.00242621
Mir3109	2.7869	0.00270497
Gm5084	2.34136	0.00318827
Cox4i1	2.46946	0.00324508
Ntn1	2.50784	0.00339041
2010010A06Rik	3.13206	0.00340988
4930425L21Rik	2.71739	0.00352777
Isx	2.77943	0.00404121
1700021F07Rik	2.31398	0.00411705
Mir7241	2.32028	0.00418728
Cdc42se1	2.38444	0.00423465
Nfkb1	2.25144	0.00423756
Hk1os	2.40237	0.00438394
Shisa8	2.28913	0.00440742
Tob1	2.20721	0.00442922
Sec31a	2.37966	0.00455135
Bcl2l14	2.18527	0.00456614
Marveld3	2.33494	0.00465151
Psen1	2.34509	0.00478077
Ndufs4	2.11712	0.00500526
Wisp1	2.38002	0.00501846
Scaf8	2.29077	0.00502221
Robo1	2.54383	0.00535091
Begain	2.391	0.00538077
Dnajc15	2.35927	0.00547832
Dnah1	2.43455	0.00562872
Ldlrad3	2.42724	0.00565718
Svil	2.20427	0.00587547
Klra2	2.36163	0.00587831
Znhit6	2.51052	0.00593125
Fkbp1a	2.22403	0.00599107
Raver2	2.22225	0.00601654
4930583I09Rik	2.41155	0.00612761
Rfx3	2.36457	0.00616918
Mir99ahg	2.55847	0.00629136
Meis2	2.31708	0.00638558
Kif13a	2.28413	0.00644791
Mphosph9	2.22285	0.00647006
Gm9833	2.14668	0.00650094
Eif3f	2.14668	0.00650094
Flcn	2.4358	0.00671728
Cetn3	2.42667	0.00703191
Mir5118	2.36405	0.00710566
2310008N11Rik	2.3593	0.00719423
Csrp2	2.22212	0.00735573
Mtus2	2.32457	0.00744183
Abca9	2.21683	0.00745585
C130026I21Rik	2.50272	0.0074892
Cdk14	2.24747	0.00779544
Rpl31	2.15748	0.00780976
Mir6540	2.28739	0.0078519
Zfp984	2.08806	0.00791203
Slc39a10	2.13751	0.0079384
Cttnbp2	2.24763	0.00794119
Hnrnpk	2.53159	0.00800199
Srgap1	2.26773	0.00804927
Lrriq1	2.11303	0.00833886
Tgfa	2.27081	0.00856286
Nudt4	2.34709	0.00859781
Laptm4b	2.04964	0.00860323
4930567J20Rik	2.14006	0.00876286
Nid2	2.34265	0.00896379
Ptgs1	2.11543	0.00896806
Clmn	2.17503	0.00897376
Asprv1	2.23255	0.00913577
Lpin2	2.08109	0.00929302
Stk25	2.13351	0.0093863
Hnrnpc	2.19286	0.00956607
Sh2d4b	1.99077	0.0095886
Itpr1	2.16936	0.00959837
Chga	2.06478	0.00963715
Mrpl36	2.3277	0.00969381
Papss1	2.27085	0.00969396
Mir691	2.14943	0.009972
Mir7009	2.07087	0.0101145
Eif3e	2.1101	0.0102251
4932412D23Rik	2.08496	0.0102969
Spata2	2.01024	0.0103611
Tsc22d2	2.26409	0.0104702
Wnt11	2.17397	0.0104905
Ubxn10	2.22411	0.0105894
Znhit3	2.29374	0.0106389
Cast	2.22437	0.0106565
Plekhg1	2.07387	0.0107522
Mir3964	2.11853	0.0107996
Pabpc4	1.93719	0.0108709
1700011L22Rik	2.75339	0.0109431
Pld4	1.97767	0.0113213
Sim1	1.97294	0.0116486
Pvt1	2.10376	0.0116814
Pex5l	2.17877	0.0117006
Srf	2.37724	0.0119929
Pgpep1l	2.07765	0.0121873
Vav3	1.93432	0.0123902
Cep68	2.14982	0.0125777
Osbpl6	2.17369	0.0126916
St3gal1	2.12315	0.0127956
Mmadhc	1.98184	0.0128737
Tmem179	1.85248	0.0129327
Prap1	1.94598	0.01305
A1bg	2.01929	0.0133837
Usp50	1.97021	0.0134244
2810049E08Rik	2.01776	0.0136904
Adamts7	2.09696	0.0137107
Thbs1	2.04282	0.0137524
Cyb561	2.07099	0.013832
Chat	1.9525	0.0139518
Cfap161	2.1142	0.0139865
Prkcq	2.57104	0.014094
Adam12	2.00201	0.0143386
Hoxc4	2.0623	0.0143672
Mir7083	2.09516	0.0144593
Galnt5	2.14789	0.0144868
4930564D02Rik	2.07275	0.0145658
Irf4	2.01344	0.0147761
Gpx3	1.91371	0.0148078
Rgcc	2.33395	0.0148528
Zgpat	2.15147	0.0152019
Mmrn2	1.99483	0.0154159
Tspan8	1.95677	0.0155321
Smim7	2.27079	0.0156497
A630023A22Rik	1.97045	0.0158079
Sf3b1	2.22013	0.0160913
Rom1	2.35505	0.0161193
Tex2	2.36357	0.0161917
A230009B12Rik	1.94145	0.0164779
Mir1971	1.90088	0.0166782
Smpd1	2.09675	0.016757
Prrc2a	1.81548	0.0170956
Ift27	2.12691	0.0171717
Tle4	1.97025	0.0174835
Dap	2.00656	0.0179081
Gm31333	2.02152	0.0179187
Eva1a	1.97183	0.018438
Map3k7	2.13662	0.0187346
Arhgef16	1.91418	0.0188617
Lmo7	1.9036	0.0189171
4930441H08Rik	2.05025	0.0191015
Sdr39u1	1.80946	0.0194051
Ltn1	1.94323	0.0196067
Unc5cl	1.85776	0.0196452
Kif6	2.12192	0.0196695
Cenpu	2.27375	0.01998
Gm10556	1.81724	0.0206759
Dab2ip	2.10561	0.020754
Mapre3	2.01331	0.0207672
Lyplal1	2.45933	0.0212051
Cx3cl1	2.45519	0.0226145
Fgl2	1.97455	0.0226351
Mettl21c	2.02626	0.022858
Ephx1	1.99619	0.0229956
Flt1	2.75979	0.0231113
Ppfia2	2.05116	0.0232299
Smco2	2.0709	0.0241608
Mir125b-2	1.84246	0.0241914
Cdk13	2.07541	0.0245282
Ubl4b	1.86159	0.0248062
Mannr	2.01876	0.0249024
2400006E01Rik	1.89483	0.025624
Ppp2r2b	2.05422	0.0260972
Vps37b	1.7732	0.0267302
Gm38431	1.99643	0.0267762
Aknad1	1.87844	0.0288718
Chst3	1.91237	0.0289788
Speg	1.7678	0.03023
C230014O12Rik	1.84349	0.0306101
Abr	1.86733	0.031243
Mzt1	1.69195	0.031377
Dennd1b	2.008	0.0315521
1700028D13Rik	2.13725	0.0316905
Adamts6	1.87529	0.0319197
Fbn1	1.79387	0.0339163
Zbp1	1.84188	0.0350067
Zfp219	1.67913	0.0353597
Atp9b	2.01465	0.0369884
Colec11	1.68794	0.0405574
4930571O06Rik	1.88374	0.0411422
Sned1	2.81898	0.0411909
A930017M01Rik	1.82652	0.0427854
Orc2	1.83841	0.0440335
Adam1b	2.54127	0.0463564

## Sheet: Glu only GFPexpression
GeneSymbol	LFC	PVal	average expression of Aldh1l1-GFP FACS sorted astrocytes
Cdh11	2.94592	0.00431984	632.014
Hepacam	2.90049	0.00263965	3197.05
Nsd1	2.70305	0.00817033	1078.23
Tfcp2l1	2.59626	0.0114053	408.657
Ankle2	2.48375	0.0206813	359.354
Lonrf2	2.47988	0.00932845	369.321
Ssr1	2.46348	0.00923554	832.795
Bcl6	2.37193	0.0129315	304.699
Gpc6	2.32573	0.017992	1038.42
Sept2	2.31836	0.0151197	735.084
Ppargc1a	2.29694	0.00929727	1002.55
Sipa1l1	2.21391	0.0157478	702.747
Fabp5	2.18844	0.0184208	461.091
Gas7	2.06279	0.0196477	461.679
Cspg5	2.04503	0.02493	1778.91
Fam102a	2.04402	0.0217208	371.757
Zeb1	1.98727	0.0173076	1840.26
Larp4b	1.97292	0.0406925	413.516
Ptprg	1.95849	0.0408375	1110.25
Tnrc6b	1.83926	0.0359359	1194.51

## Sheet: ACh only GFPexpression
GeneSymbol	LFC	PVal	average expression of Aldh1l1-GFP FACS sorted astrocytes
Phkb	2.34569	0.00414794	843.986
Egln1	2.60153	0.00435734	846.122
Kcnk1	2.29787	0.00509992	1109.53
Ctnnd2	2.27477	0.00583481	3343.05
Ubb	2.17775	0.00603333	808.944
Epas1	2.22636	0.00718491	5149.72
Nipbl	2.12401	0.00785907	1029.37
Fzd3	2.43097	0.00883588	795.001
Map4	2.23111	0.00944356	3988.98
Ppp1r2	2.48095	0.00988616	775.261
Hspa9	1.99055	0.0100854	1083.95
Slc1a2	2.17073	0.0109338	360975
Suclg2	1.95341	0.011499	830.421
Stox2	1.97716	0.0117254	807.639
Chd9	2.15313	0.013872	763.92
Aak1	2.0614	0.0154094	771.147
Tns3	1.85273	0.0207483	1524.43
Eif4g3	2.03154	0.0259362	1562.67
Il6st	1.81333	0.0428856	1364.67

## Sheet: NAdr only GFPexpression
GeneSymbol	LFC	PVal	average expression of Aldh1l1-GFP FACS sorted astrocytes
Rb1	2.40056	1.98e-07	2134.33
Trim9	2.14387	0.00209351	2443.07
S1pr1	2.01386	0.00314564	5036.38
Kcna2	2.55965	0.00475844	2229.84
Bmpr1b	2.58625	0.00727792	1278.72
Psd3	1.96736	0.00965056	1902.81
Slc6a1	2.61678	0.01008	6970.49
Dclk1	2.2986	0.0107165	2113.03
Tenm3	2.36242	0.0111758	1255.38
Gpm6a	2.19534	0.0118657	12736.5
Nfib	2.61915	0.0130777	2256.05
Gdi2	2.053	0.018416	1757.37
Cpe	2.18969	0.0190615	27700.1
Aqp4	2.22391	0.0200368	8123.6
Ugp2	2.0442	0.0237343	1770.39
Tcf4	1.87172	0.02596	5117.26
Rorb	1.96693	0.0260365	6119.48
Kif5c	1.97835	0.0337688	1869.01
Fat1	2.16644	0.0381373	1860.38
Asrgl1	1.73549	0.0436011	2518.72

## Sheet: 5HT only GFP expression 
GeneSymbol	LFC	PVal	average expression of Aldh1l1-GFP FACS sorted astrocytes
Jmy	2.87547	0.00124134	742.867
Mapk10	3.41629	0.00199905	799.343
Ppp1r3c	2.51688	0.00221945	2057.35
Cox4i1	2.46946	0.00324508	679.881
Robo1	2.54383	0.00535091	502.462
Fkbp1a	2.22403	0.00599107	494.724
Rfx3	2.36457	0.00616918	1005.02
Meis2	2.31708	0.00638558	563.395
Rpl31	2.15748	0.00780976	1538.82
Slc39a10	2.13751	0.0079384	469.127
Hnrnpk	2.53159	0.00800199	1309.02
Nudt4	2.34709	0.00859781	429.273
Clmn	2.17503	0.00897376	1182.14
Itpr1	2.16936	0.00959837	826.295
Sf3b1	2.22013	0.0160913	809.59
Smpd1	2.09675	0.016757	512.332
Prrc2a	1.81548	0.0170956	1021.99
Tle4	1.97025	0.0174835	825.403
Ppp2r2b	2.05422	0.0260972	487.908	G
Abr	1.86733	0.031243	2020.38
