# Supplementary material for: Mapping Astrocyte Transcriptional Signatures in Response to Neuroactive Compounds
Source: Int J Mol Sci. 2021 Apr 12;22(8):3975. doi: 10.3390/ijms22083975 (PMC8069033; doi:10.3390/ijms22083975)
Supplement: Supplementary file 1 [file ijms-22-03975-s001.zip › Table S5.xlsx]

## Sheet: Sheet1
Gene	Primer sequence
Nfia fwd	5’-TTCCAACGTCACCCATCATCC-3’
Nfia rev	5’-CAGCATCAGGACAGACAAGTT-3’
Sox9 fwd	5’-AGTACCCGCATCTGCACAAC-3’
Sox9 rev	5’-ACGAAGGGTCTCTTCTCGCT-3’
Gfap fwd	5’-ACCAGCTTACGGCCAACAG-3’
Gfap rev	5’-CCAGCGATTCAACCTTTCTCT-3’
Aqp4 fwd	5’-ATCAGCATCGCTAAGTCCGTC-3’
Aqp4 rev	5’-GAGGTGTGACCAGGTAGAGGA-3’
Slc1a2 fwd	5’-TGAATGAAACCATGAACGAGGC-3’
Slc1a2 rev	5’-GCCGAAAGCAATAAAGAATCCGA-3’
Gapdh fwd	5’-TGGCCTTCCGTGTTCCTAC-3’
Gapdh rev	5’-GAGTTGCTGTTGAAGTCGCA-3’
mouse-Aqp4 fwd	5’-CTTTCTGGAAGGCAGTCTCAG-3’
mouse-Aqp4 rev	5’-CCACACCGAGCAAAACAAAGAT-3’
human-Aqp4 fwd	5’-AGCAGTCACAGCGGAATTTCT-3’
human-Aqp4 rev	5’-TCTGTTCCACCCCAGTTGATG-3’
mouse-Slc1a2 fwd	5’-TGAATGAAACCATGAACGAGGC-3’
mouse-Slc1a2 rev	5’-GCCGAAAGCAATAAAGAATCCGA-3’
human-Slc1a2 fwd	5’-CCTTGTCCAAGCCTGCTTTCA-3’
human-Slc1a2 rev	5’-CTCAGTCACAGTCTCGTTCAAC-3’
mouse-Tubb3 fwd	5’-GCGCCTTTGGACACCTATTCA-3’
mouse-Tubb3 rev	5’-GCCCTCCGTATAGTGCCCT-3’
human-Tubb3 fwd	5’-GGCCAAGGGTCACTACACG-3’
human-Tubb3 rev	5’-GCAGTCGCAGTTTTCACACTC-3’
mouse-Gapdh fwd	5’-TGGCCTTCCGTGTTCCTAC-3’
mouse-Gapdh rev	5’-GAGTTGCTGTTGAAGTCGCA-3’
human-Gapdh fwd	5’-CTGGGCTACACTGAGCACC-3’
human-Gapdh rev	5’-AAGTGGTCGTTGAGGGCAATG-3’
